# Supplementary material for: Wastewater Characterization: Chemical Oxygen Demand or Total Organic Carbon Content Measurement?
Source: Molecules. 2024 Jan 14;29(2):405. doi: 10.3390/molecules29020405 (PMC10818771; doi:10.3390/molecules29020405)
Supplement: Supplementary file 1 [file molecules-29-00405-s001.zip]

Archive with 1 entries (1 files):
- molecules-2806168-supplementary.pdf
